# Supplementary material for: Micropipette-Based Microfluidic Device for Monodisperse Microbubbles Generation
Source: Micromachines (Basel). 2018 Aug 4;9(8):387. doi: 10.3390/mi9080387 (PMC6187383; doi:10.3390/mi9080387)
Supplement: Supplementary file 1 [file micromachines-09-00387-s001.zip]

Archive with 3 entries (3 files):
- microbubble_gen.avi.avi
- microbubble_gen.video_information.txt
- S1_Video Experimental apparatus.mpg
