# Supplementary material for: Micropipette-Based Microfluidic Device for Monodisperse Microbubbles Generation
Source: Micromachines (Basel). 2018 Aug 4;9(8):387. doi: 10.3390/mi9080387 (PMC6187383; doi:10.3390/mi9080387)
Supplement: Supplementary file 1 [file micromachines-09-00387-s001.zip › microbubble_gen.video_information.txt]

[COMMENT]
Comment=Hispec Camera (2000fps). Video with 1000 frames corresponding to 0.5s of generation of microbubbles converted into 33 seconds-video in .avi format at 30fps.
[EXPORTINFO]
Type=avi
Name=Export
Mode=Single
Source=
[CAMERA]
Model=
Framerate=0
Shuttertime=0
[RECORD]
StartTime=
ImageCount=1000
[IMAGEDESCRIPTION]
ImageWidth=1696
ImageHeight=478
ImageFormat=COLOR_RGB32
